# Supplementary material for: Clinical efficacy of botulinum toxin type A in the treatment of fasciitis pain: A systematic review and meta-analysis
Source: Medicine (Baltimore). 2023 Jul 28;102(30):e34461. doi: 10.1097/MD.0000000000034461 (PMC10378743; doi:10.1097/MD.0000000000034461)
Supplement: Supplementary file 2 [file medi-102-e34461-s002.xlsx]

## Sheet: Sheet1
Table for Leave-One-Out Sensitivity Analysis of VAS scores for BONT-A Group and the Control Group
------------------------------------------------------------------------------
Study omitted | Estimate [95% Conf. Interval]
-------------------+----------------------------------------------------------
Tannaz Ahadi 2022 | -2.5479171 -3.3640106 -1.7318238
Photsawee K. 2015 | -2.6890986 -3.4879751 -1.890222
Mohammadreza A. 2019| -2.5025127 -3.3234556 -1.6815699
Mélanie Cogné 2017| -2.6604416 -3.451443 -1.8694401
Mary S. Babcock 2005| -2.5739408 -3.3931658 -1.7547157
Leslie Foster 2001| -2.6278827 -3.4523232 -1.803442
Jose´ De Andre´s 2010|-2.7795916 -3.4712963 -2.087887
Jorge Elizondo.R 2013|-2.5774953 -3.4203572 -1.7346337
John P. Ney 2004 | -2.4204805 -3.1656337 -1.6753272
Jamal Ahmad 2016 | -2.4169996 -3.1650186 -1.6689808
Huang CY 2010 | -2.5282567 -3.395108 -1.6614054
Henry L. 2008 | -2.7439883 -3.5223997 -1.9655768
Duarte Machado 2016| -2.6460767 -3.4740345 -1.8181189
Clara Braker 2007 | -2.5814974 -3.3996327 -1.7633623
-------------------+----------------------------------------------------------
Combined | -2.5919874 -3.3643384 -1.8196365
------------------------------------------------------------------------------
